# Supplementary material for: In Vitro Evaluation of the Antiviral Effect of Spirulina maxima (Arthrospira) Alga Against Chikungunya Virus
Source: Viruses. 2025 Dec 5;17(12):1583. doi: 10.3390/v17121583 (PMC12737399; doi:10.3390/v17121583)
Supplement: Supplementary file 1 [file viruses-17-01583-s001.zip]

Archive with 1 entries (1 files):
- viruses-3964130-supplementary.docx
